# Supplementary material for: Antibiotic treatment duration for bloodstream infections in critically ill children—A survey of pediatric infectious diseases and critical care clinicians for clinical equipoise
Source: PLoS One. 2022 Jul 26;17(7):e0272021. doi: 10.1371/journal.pone.0272021 (PMC9321425; doi:10.1371/journal.pone.0272021)
Supplement: S1 Dataset — (XLSX) [file pone.0272021.s008.xlsx]

## Sheet: Survey_dataset
number	specialty	pedspts	country	teachosp	yrsgrad	bsiyear	asp	aspmember	pneumduration	pneumtrial	cvcoutduration	cvcinduration	saureusout	klebout	consout	ecoliout	enterobacterout	pseudout	saureusin	klebin	consin	ecolin	enterobacterin	pseudin	cvctrial	sstduration	ssttrial	iabyesdrainduration	iabnodrainduration	iabtrial	utiduration	utitrial	extrap	timestable	ventilation	organdysf	iculos	hosplos	neurodev	fss	frailty	qol	none
1	Critical care	Pediatrics only	Canada	Teaching hospital	16-20	11-20	Yes	No	10	No	14	21	14	14	10	14	14	14	21	21	21	21	21	21	No	10	No	10	14	No	14	No	No, unlikely	1	2		4	5
2	Critical care	Pediatrics only	Canada	Teaching hospital	6-10	0-10	Yes	No	7	Yes	7	7	14	7	0	7	7	7	28	7	0	7	7	7	Yes, regardless line removal	14	Yes	7	14	Yes	7	Yes	Yes, probably										10
3	Critical care	Pediatrics only	Canada	Teaching hospital	6-10	11-20	Yes	No	10	Yes	14	21	7	7	7	14	14	14	14	14	14	21	21	21	Yes, regardless line removal	7	Yes	14	28	Yes	10	Yes	Yes, probably		2	3	4
4	ID	Pediatrics only	Canada	Teaching hospital	6-10	11-20	Yes	Yes	10	Yes	7	7	28	7	10	7	7	7	42	14	14	14	14	14	Yes, regardless line removal	10	Yes	10	14	Yes	14	Yes	Yes, probably	1			4	5
5	Critical care	Pediatrics only	Canada	Teaching hospital	6-10	>=21	No		14	Yes	14	14	14	14	7	14	14	14	21	14	14	14	14	14	Yes, regardless line removal	7	Yes	14	21	Yes	14	Yes	Yes, probably	1		3		5		7
6	Critical care	Pediatrics only	Canada	Teaching hospital	>=21	>=21	Yes	No	10	Yes	10	14	10	10	10	10	10	10	14	14	14	14	14	14	Yes, regardless line removal	7	Yes	14	14	Yes	10	Yes	No, unlikely	1	2	3	4	5	6	7	8
7	Critical care	Pediatrics only	Canada	Teaching hospital	6-10	11-20	No		7	Yes	10	14	14	10	10	10	10	14	14	14	14	14	14	14	Yes if line removed	10	Yes	10	14	Yes	7	Yes	Yes, probably	1	2	3	4	5
8	Pharmacist	Pediatrics only	Canada	Teaching hospital	>=21	11-20	Yes	Yes	14	Yes	14	3	10	10	7	14	10	14	14	14	14	14	14	14	Yes if line removed	10	Yes	14	21	Yes	10	Yes	Yes, probably			3		5
9	Critical care	Pediatrics only	Canada	Teaching hospital	0-5	11-20	Yes	No	7	Yes	10	14	14	10	7	10	10	10	14	14	10	14	14	14	Yes if line removed	10	Yes	14	14	No	7	Yes	Yes, probably	1	2	3	4	5
10	Critical care	Pediatrics only	Canada	Teaching hospital	16-20	>=21	Yes	Yes	10	Yes	7	14	21	14	14	14	14	14	21	21	21	21	21	21	Yes, regardless line removal	10	Yes	7	14	Yes	7	Yes	Yes, probably	1		3					8
11	Critical care	Pediatrics only	Canada	Teaching hospital	0-5	11-20	Yes	No	14	Yes	14	21	14	14	14	14	21	21	14	14	14	14	21	21	Yes, regardless line removal	14	Yes	21	21	No	14	Yes	Yes, probably	1	2	3	4	5		7
12	Critical care	Pediatrics only	Canada	Teaching hospital	16-20	11-20	Yes	Yes	7	Yes	10	14	14	10	10	10	10	14	10	7	7	7	7	10	Yes if line removed	7	Yes	14	21	Yes	10	Yes	No, unlikely	1		3		5
13	ID	Pediatrics only	Canada	Teaching hospital	11-15	>=21	Yes	Yes	10	Yes	10	14	14	10	7	10	10	10	28	14	10	14	14	14	Yes if line removed	10	Yes	14	14	Yes	10	Yes	Yes, probably	1	2	3	4	5				9
14	ID	Pediatrics only	Canada	Teaching hospital	16-20	>=21	Yes	Yes	10	Yes	7	14	14	10	5	10	10	10	14	14	10	14	14	14	Yes, regardless line removal	10	Yes	12	14	Yes	10	Yes	Yes, probably	1		3	4	5
15	ID	Pediatrics only	Canada	Teaching hospital	>=21	>=21	No		10	Yes	14	14	14	14	7	14	14	14	14	14	7	14	14	14	Yes, regardless line removal	14	Yes	14	21	Yes	14	Yes	No, unlikely	1	2	3
16	ID	Pediatrics only	Canada	Teaching hospital	>=21	>=21	Yes	No
17	Critical care	Pediatrics only	Canada	Teaching hospital	16-20	>=21	No		14	Yes	14	14	14	14	14	14	14	14	14	14	14	14	14	14	Yes if line removed	14	Yes	14	14	Yes	14	Yes	Yes, probably	1			4	5
18	ID	Pediatrics only	Canada	Teaching hospital	>=21	11-20	Yes	No	10	Yes	7	14	7	7	5	7	7	7	14	14	10	14	14	14	Yes, regardless line removal	10	Yes	14	21	Yes	7	Yes	Yes, probably
19	Pharmacist	Both peds & adults	Canada	Teaching hospital	0-5	>=21	Yes	Yes	7	Yes	10	14	14	10	10	10	10	14	21	14	14	14	14	21	No	14	No	10	14	No	7	Yes	No, unlikely	1			4	5
20	Pharmacist	Pediatrics only	Canada	Teaching hospital	>=21	>=21	Yes	Yes	7	Yes	14	14	7	10	7	10	10	10	10	14	10	14	14	14	Yes, regardless line removal	14	Yes	14	21	Yes	10	Yes	No, unlikely	1	2	3
21	ID	Pediatrics only	Canada	Teaching hospital	6-10	>=21	No		10	No
22	Critical care	Pediatrics only	Canada	Teaching hospital	6-10	11-20	Yes	No	7	Yes	7	21	10	10	5	7	14	21	21	21	21	21	21	21	Yes, regardless line removal	7	No	14	21	Yes	14	No	Yes, probably	1			4	5	6	7
23	Pharmacist	Pediatrics only	Canada	Teaching hospital	6-10	0-10	Yes	No	14	Yes	7	14	14	14	7	14	14	14	28	14	14	14	14	14	Yes, regardless line removal	14	No	7	14	Yes	14	Yes	Yes, probably	1	2	3
24	Critical care	Pediatrics only	Canada	Teaching hospital	11-15	11-20	Yes	No	14	Yes	14	21	10	10	10	14	21	21	14	21	14	21	28	28	Yes if line removed	10	Yes	21	21	No	14	Yes	Yes, probably		2			5
25	Critical care	Pediatrics only	Canada	Teaching hospital	11-15	11-20	No		8	Yes	10	10	7	10	7	10	10	10	7	10	7	10	10	10	Yes, regardless line removal	7	No	14	14	Yes	10	Yes	yes, definitely	1	2	3	4
26	Critical care	Pediatrics only	Canada	Teaching hospital	>=21	>=21	Yes	Yes	14	Yes	14	14	14	14	14	14	14	14	14	14	14	14	14	14	Yes, regardless line removal	10	Yes	14	14	Yes	14	Yes	No, unlikely	1		3	4	5			8	9
27	Critical care	Pediatrics only	Canada	Teaching hospital	>=21	11-20	No		10	Yes	10	14	7	10	10	10	10	10	10	10	10	10	10	10	Yes, regardless line removal	14	Yes	14	14	Yes	14	Yes	Yes, probably		2		4			7
28	Critical care	Pediatrics only	Canada	Teaching hospital	11-15	>=21	Yes	No	7	No	10	14	10	14	10	14	14	14	10	14	14	14	14	14	Yes, regardless line removal	7	No	14	21	Yes	10	Yes	No, unlikely	1		3
29	Pharmacist	Pediatrics only	Canada	Teaching hospital	>=21	>=21	Yes	Yes	7	No	7	7	7	7	7	7	7	7	14	10	10	10	10	14	Yes, regardless line removal	14	Yes	14	14	Yes	7	No	Yes, probably	1			4
30	Fellow	Pediatrics only	Canada	Teaching hospital	11-15	>=21	Yes	No	7	Yes	10	14	10	14	10	14	14	14	21	21	21	21	21	21	Yes if line removed	7	Yes	14	21	Yes	14	Yes	Yes, probably	1	2	3	4	5
31	Critical care	Pediatrics only	Canada	Teaching hospital	>=21	0-10	Yes	No	7	No	5	10	5	7	5	5	5	7	10	10	10	10	10	10	Yes only if line not removed	7	No	10	14	Yes	7	No	Yes, probably	1		3	4			7
32	Critical care	Pediatrics only	Canada	Teaching hospital	6-10	>=21	Yes	No	10	Yes	7	14	7	7	7	7	7	7	14	14	14	14	14	14	Yes if line removed	10	Yes	14	14	Yes	10	Yes	Yes, probably	1		3
33	Pharmacist	Pediatrics only	Canada	Teaching hospital	11-15	>=21	No		7	No	10	21	14	10	14	10	10	10	21	21	21	21	21	21	Yes, regardless line removal	10	Yes	14	21	Yes	10	Yes	Yes, probably			3			6
34	Critical care	Pediatrics only	Canada	Teaching hospital	6-10	11-20	Yes	No	10	Yes	10	14	10	10	10	10	14	14	14	14	14	14	14	14	Yes if line removed	14	No	14	14	No	10	Yes	Yes, probably	1		3
35	Critical care	Pediatrics only	Canada	Teaching hospital	16-20	>=21	Not sure		10	Yes	10	14	14	14	14	14	14	14	21	21	21	21	21	21	No	10	Yes	14	21	No	10	Yes	Yes, probably		2	3	4	5	6	7
36	NP	Pediatrics only	Canada	Teaching hospital	0-5	0-10	Yes	No	7	Yes
37	Pharmacist	Pediatrics only	Canada	Teaching hospital	11-15	>=21	Yes	No	7	No	7	14	7	7	7	7	7	7	14	14	14	14	14	14	Yes if line removed	14	Yes	7	14	No	10	Yes	Yes, probably	1	2	3
38	Critical care	Pediatrics only	Canada	Teaching hospital	>=21	11-20	Yes	No
39	Critical care	Pediatrics only	Canada	Teaching hospital	6-10	>=21	Yes	No	10	Yes	10	10	7	14	7	14	21	21	7	14	7	14	21	21	Yes, regardless line removal	7	Yes	21	21	Yes
40	Critical care	Pediatrics only	Canada	Teaching hospital	6-10	11-20	Yes	No
41	Critical care	Pediatrics only	Canada	Teaching hospital	0-5	>=21	No		7	Yes
42	Critical care	Pediatrics only	Canada	Teaching hospital	16-20	11-20	Yes	No	14	Yes	14	14	14	14	14	14	14	14	14	14	14	14	14	14	Yes if line removed	14	No	14	14	No	7	Yes	Yes, probably			3	4	5
43	Pharmacist	Pediatrics only	Canada	Teaching hospital	16-20	11-20	No
44	ID	Pediatrics only	Canada	Teaching hospital	0-5	>=21	Yes	No	10	Yes	10	14	14	14	5	14	14	14	28	14	10	14	14	14	Yes, regardless line removal	14	No	14	28	Yes	10	Yes	Yes, probably						6	7
45	Critical care	Pediatrics only	Canada	Teaching hospital	16-20	0-10	No		10	Yes	14	21	14	14	14	14	14	14	42	21	42	21	21	21	No	14	Yes	14	21	Yes	14	Yes	Yes, probably	1	2	3		5
46	Multi-specialty	Pediatrics only	Multi/Other	Teaching hospital	11-15	11-20	Yes	Yes	7	Yes	7	21	14	14	14	14	14	14	21	21	21	21	21	21	Yes if line removed	7	Yes	7	14	Yes	7	Yes	Yes, probably		2	3	4	5
48	Multi-specialty	Pediatrics only	Canada	Teaching hospital	0-5	11-20	Yes	Yes	10	Yes	7	14	10	10	7	10	10	14	14	14	10	14	14	14	Yes, regardless line removal	10	Yes	14	21	Yes	10	Yes	Yes, probably			3				7
49	ID	Pediatrics only	Canada	Teaching hospital	11-15	11-20	Yes	Yes	10	Yes	7	10	14	7	5	7	10	10	14	10	7	10	10	14	Yes, regardless line removal	21	No	14	28	No	14	Yes	Yes, probably	1	2	3	4		6
50	NP	Pediatrics only	Canada	Teaching hospital	16-20	0-10	Yes	No	10	Yes	7	14	7	7	7	10	10	10	14	14	14	14	14	14	Yes, regardless line removal	10	Yes	14	21	Yes	14	Yes	Yes, probably	1		3	4	5			8
51	Pharmacist	Pediatrics only	Canada	Teaching hospital	16-20	>=21	Not sure		14	Yes
52	Pharmacist	Pediatrics only	Canada	Teaching hospital	11-15	11-20	Yes	Yes	10	Yes	7	14	7	7	7	7	7	7	14	14	14	14	14	14	Yes if line removed	14	No	7	14	Yes	10	Yes	Yes, probably				4	5
53	Critical care	Pediatrics only	Canada	Teaching hospital	6-10	>=21	Yes	No	14	Yes
54	Pharmacist	Pediatrics only	Canada	Teaching hospital	>=21	0-10	Yes	Yes
56	Critical care	Pediatrics only	Canada	Teaching hospital	>=21	>=21	Yes	No	10	Yes	7	14	14	7	7	7	7	7	28	14	14	14	14	14	Yes if line removed	14	Yes	14	21	No	7	Yes	Yes, probably	1	2	3	4
57	Pharmacist	Pediatrics only	Canada	Teaching hospital	11-15	>=21	Yes	Yes	10	Yes
58	Multi-specialty	Pediatrics only	Canada	Teaching hospital	>=21	>=21	Yes	No	8	Yes	10	10	14	10	10	10	10	10	14	10	10	10	10	10	Yes if line removed	8	Yes	10	14	Yes	10	Yes	yes, definitely										10
59	Pharmacist	Pediatrics only	Canada	Teaching hospital	11-15	>=21	No		7	Yes	5	10	10	7	5	7	7	10	14	14	10	10	14	14	Yes, regardless line removal	14	Yes	14	21	Yes	7	Yes	yes, definitely	1	2	3	4	5
60	Multi-specialty	Pediatrics only	Canada	Teaching hospital	16-20	11-20	Yes	No	7	Yes	7	7	7	7	7	10	10	10	7	7	7	10	10	10	Yes, regardless line removal	7	Yes	14	21	Yes	7	Yes	Yes, probably	1
61	Pharmacist	Pediatrics only	Canada	Teaching hospital	>=21	>=21	Yes	No	10	Yes	5	10	14	7	5	14	14	14	14	14	7	14	14	14	Yes, regardless line removal	14	Yes	21	21	Yes	7	Yes	No, unlikely	1		3	4	5	6
62	Critical care	Pediatrics only	Canada	Teaching hospital	11-15	0-10	Not sure		14	Yes	14	14	7	10	7	14	14	14	14	14	14	14	14	14	Yes, regardless line removal	14	Yes	14	21	Yes	14	Yes	No, unlikely	1			4	5
63	NP	Pediatrics only	Canada	Teaching hospital	11-15	>=21	Yes	No	14	Yes	7	14	7	7	7	7	7	7	14	14	14	14	14	14	Yes only if line not removed	14	Yes	10	7	Yes	10	Yes	Yes, probably	1	2	3
64	Pharmacist	Pediatrics only	Canada	Teaching hospital	6-10	>=21	No		14	Yes
66	Critical care	Pediatrics only	Canada	Teaching hospital	6-10	>=21	Yes	Yes	7	Yes	2	14	2	2	2	2	2	2	14	14	14	14	14	14	Yes, regardless line removal	14	Yes	14	14	Yes	7	Yes	No, unlikely	1		3
67	Pharmacist	Pediatrics only	Canada	Teaching hospital	11-15	11-20	Yes	Yes	10	Yes
68	Multi-specialty	Pediatrics only	Canada	Teaching hospital	16-20	11-20	Yes	No	7	Yes	7	14	7	7	7	7	7	14	14	14	14	14	14	14	Yes, regardless line removal	14	Yes	14	21	Yes	7	Yes	yes, definitely	1	2	3	4
69	Critical care	Pediatrics only	Canada	Teaching hospital	11-15	11-20	Yes	No	7	Yes	10	10	7	10	7	10	10	14	7	10	7	10	10	14	Yes if line removed	7	No	14	14	Yes	7	Yes	yes, definitely	1		3
70	Critical care	Pediatrics only	Canada	Teaching hospital	6-10	11-20	No		7	Yes	10	14	10	7	7	7	7	14	14	14	14	14	14	14	Yes, regardless line removal	10	Yes	14	14	No	7	Yes	No, unlikely	1	2	3	4	5
71	Critical care	Pediatrics only	Canada	Teaching hospital	11-15	11-20	No		14	Yes	14	21	14	14	7	14	14	21	21	21	14	21	21	42	Yes if line removed	10	Yes	14	21	Yes	14	Yes	Yes, probably	1	2	3
72	Critical care	Pediatrics only	Canada	Teaching hospital	16-20	11-20	No		7	No	10	14	10	10	10	10	10	10	14	14	14	14	14	14	Yes if line removed	10	Yes	14	14	No	10	Yes	Yes, probably	1	2	3	4	5
73	Pharmacist	Pediatrics only	Canada	Teaching hospital	16-20	0-10	Yes	No	10	Yes
74	Critical care	Pediatrics only	Canada	Teaching hospital	6-10	0-10	No		10	Yes	7	14	10	14	7	10	10	14	14	14	14	14	14	14	Yes if line removed	7	Yes	14	21	No	10	Yes	No, unlikely	1			4	5
75	Critical care	Pediatrics only	Canada	Teaching hospital	6-10	>=21	No		10	Yes	10	14	7	10	7	10	10	10	14	14	14	14	14	14	Yes if line removed	14	Yes	10	14	Yes	10	Yes	Yes, probably		2	3	4	5
76	Critical care	Pediatrics only	Canada	Teaching hospital	11-15	11-20	Yes	No	10	Yes	7	14	14	10	3	10	10	10	14	14	14	14	14	14	Yes if line removed	10	Yes	14	14	No	10	Yes	Yes, probably
77	Critical care	Pediatrics only	Canada	Teaching hospital	>=21	11-20	Yes	No	10	Yes	14	21	14	10	14	14	14	10	28	14	21	21	14	14	No	10	No	14	28	No	10	Yes	No, unlikely	1	2	3	4	5		7
78	Critical care	Pediatrics only	Canada	Teaching hospital	>=21	0-10	Not sure		10	Yes	10	14	10	10	10	10	14	14	14	14	14	14	21	21	Yes, regardless line removal	10	Yes	14	21	Yes	10	Yes	Yes, probably			3
79	Critical care	Pediatrics only	Canada	Teaching hospital	>=21	11-20	Yes	No	10	Yes	7	14	10	7	7	7	7	7	14	14	14	14	14	14	Yes if line removed	14	Yes	10	14	Yes	7	Yes	Yes, probably
80	Critical care	Pediatrics only	Canada	Teaching hospital	16-20	>=21	Yes	No	10	Yes	7	14	10	10	14	10	10	7	21	14	14	10	10	14	Yes, regardless line removal	10	Yes	14	28	Yes	7	Yes	Yes, probably			3	4	5
81	ID	Pediatrics only	Canada	Teaching hospital	>=21	>=21	Yes	Yes	10	Yes	4	10	14	7	3	7	7	7	14	10	7	10	10	10	Yes, regardless line removal	10	Yes	10	21	Yes	10	Yes	yes, definitely	1	2		4
82	Critical care	Pediatrics only	Canada	Teaching hospital	>=21	11-20	Yes	No	10	Yes	10	14	10	10	10	10	10	10	14	14	14	14	14	14	Yes, regardless line removal	10	Yes	14	21	Yes	14	Yes	Yes, probably	1	2	3	4	5	6	7
83	Multi-specialty	Pediatrics only	Multi/Other	Teaching hospital	6-10	>=21	No
84	Critical care	Pediatrics only	Canada	Teaching hospital	11-15	11-20	No		14	Yes
85	Critical care	Pediatrics only	Canada	Teaching hospital	11-15	11-20	Yes	No	10	Yes	10		10	10	10	14	14	14							Yes if line removed	14	Yes	10	28	Yes	7	Yes	yes, definitely		2		4	5
86	Critical care	Pediatrics only	Canada	Teaching hospital	>=21	>=21	Yes	No	7	Yes	7	10	7	10	5	10	10	14	10	14	7	21	14	21	Yes, regardless line removal	7	Yes	14	14	Yes	14	Yes	yes, definitely										10
87	Critical care	Pediatrics only	Canada	Teaching hospital	6-10	0-10	Yes	Yes	14	Yes
88	Critical care	Pediatrics only	Canada	Teaching hospital	6-10	11-20	Yes	Yes	7	Yes	7	14	14	14	5	14	14	14	28	21	14	21	21	21	Yes if line removed	10	Yes	14	28	Yes	14	Yes	Yes, probably	1	2	3	4	5
89	Critical care	Pediatrics only	Canada	Teaching hospital	16-20	11-20	Yes	No	10	Yes	14	14	14	14	10	14	14	14	14	14	14	14	14	14	Yes, regardless line removal
90	Critical care	Pediatrics only	Canada	Teaching hospital	11-15	11-20	Yes	No	10	Yes	10	14	10	10	10	10	10	10	14	14	14	14	14	14	Yes, regardless line removal	10	Yes	10	14	Yes	7	Yes	yes, definitely				4	5
91	Critical care	Pediatrics only	Canada	Teaching hospital	6-10	11-20	Not sure		14	Yes	14	14	14	14	14	14	14	14	21	21	21	14	14	21	Yes, regardless line removal	14	Yes	14	21	Yes	14	Yes	Yes, probably			3	4	5
92	Critical care	Pediatrics only	Canada	Teaching hospital	>=21	>=21	No		7	Yes	2	10	2	2	2	7	10	10	7	7	10	14	14	14	Yes only if line not removed	7	Yes	14	21	Yes	7	Yes	yes, definitely			3
93	Critical care	Pediatrics only	Canada	Teaching hospital	16-20	11-20	No		7	Yes	7	10	7	7	7	7	10	10	10	10	10	10	14	14	Yes, regardless line removal	7	Yes	14	14	Yes	7	No	Yes, probably					5
94	Fellow	Pediatrics only	Canada	Teaching hospital	6-10	0-10	Yes	No	14	Yes
95	Fellow	Pediatrics only	Canada	Teaching hospital	6-10	11-20	Yes	No
96	Critical care	Pediatrics only	Canada	Teaching hospital	>=21	>=21	Yes	No	10	Yes	10	14	10	10	7	10	10	14	14	14	14	14	14	14	Yes, regardless line removal	14	Yes	21	30	No	10	Yes	Yes, probably	1	2	3	4
97	Multi-specialty	Pediatrics only	Canada	Teaching hospital	16-20	11-20	Yes	Yes	10	Yes	7	14	7	7	7	7	7	14	14	14	14	14	14	14	Yes if line removed	14	No	14	14	Yes	7	Yes	Yes, probably	1	2	3	4	5
98	ID	Pediatrics only	Canada	Teaching hospital	>=21	>=21	Yes	No	10	No	7	10	10	7	5	7	7	10	10	10	10	10	10	10	Yes if line removed	10	No	14	21	No	10	Yes	Yes, probably	1	2		4	5
99	Critical care	Pediatrics only	Canada	Teaching hospital	6-10	11-20	Yes	No	10	Yes	10	14	10	10	7	10	14	14	14	14	14	14	14	14	Yes if line removed	14	No	21	21	No	14	Yes	No, unlikely		2	3	4			7
100	Critical care	Pediatrics only	Canada	Teaching hospital	>=21	11-20	Yes	No	10	Yes	7	10	10	10	7	10	10	14	10	14	10	14	14	21	Yes, regardless line removal	10	Yes	14	21	Yes	10	Yes	yes, definitely		2	3	4		6
101	ID	Pediatrics only	Canada	Teaching hospital	16-20	>=21	No		10	Yes	10	10	14	10	3	10	10	14	28	10	10	10	10	14	Yes, regardless line removal	14	Yes	14	21	Yes	10	Yes	Yes, probably	1		3
102	Critical care	Pediatrics only	Canada	Teaching hospital	>=21	>=21	Not sure		10	Yes
103	ID	Pediatrics only	Canada	Teaching hospital	6-10	11-20	Yes	Yes	14	Yes	10	14	14	10	7	10	14	14	14	14	14	14	14	14	Yes if line removed	14	No	14	14	No	10	Yes	Yes, probably	1	2	3	4	5	6	7
104	Critical care	Pediatrics only	Canada	Teaching hospital	11-15	0-10	No		14	Yes
105	ID	Pediatrics only	Canada	Teaching hospital	0-5	>=21	Yes	Yes	10	Yes
106	ID	Pediatrics only	Canada	Teaching hospital	11-15	>=21	Yes	Yes	7	Yes	5	14	14	14	5	14	14	7	14	14	7	14	14	14	Yes, regardless line removal	14	Yes	7	14	Yes	7	Yes	Yes, probably		2		4	5
107	Critical care	Pediatrics only	Canada	Teaching hospital	>=21	11-20	Yes	No	7	No	10	14	10	10	10	10	10	10	14	7	14	14	14	7	Yes, regardless line removal	14	Yes	14	21	Yes	7	Yes	Yes, probably		2	3		5	6	7
108	ID	Pediatrics only	Canada	Teaching hospital	16-20	>=21	Yes	Yes	14	Yes	10	14	14	10	7	10	10	14	14	14	10	14	14	14	Yes if line removed	14	Yes	14	28	Yes	14	Yes	No, definitely not		2		4	5	6	7
109	ID	Pediatrics only	Canada	Teaching hospital	16-20	>=21	Yes	Yes	14	Yes
110	ID	Pediatrics only	Canada	Teaching hospital	6-10	>=21	Yes	No	10	Yes	10	10	14	10	5	10	10	10	14	14	14	14	14	14	Yes, regardless line removal	14	Yes	14	14	Yes	14	Yes	Yes, probably										10
111	ID	Pediatrics only	Canada	Teaching hospital	16-20	>=21	Yes	Yes	10	Yes	10	14	14	14	7	14	14	14	14	14	14	14	14	14	Yes, regardless line removal	10	Yes	14	21	Yes	14	Yes	No, unlikely
112	Critical care	Pediatrics only	Canada	Teaching hospital	16-20	0-10	No		10	Yes	14	21	14	14	14	14	14	14	14	14	14	14	14	14	Yes, regardless line removal
113	Critical care	Pediatrics only	Canada	Teaching hospital	6-10	11-20	No		7	No	10	14	7	7	5	14	14	14	14	14	7	14	14	14	Yes if line removed	7	Yes	14	28	No	10	Yes	No, unlikely			3	4		6
114	Critical care	Pediatrics only	Canada	Teaching hospital	>=21	>=21	Yes	No	10	Yes	5	10	5	7	3	7	7	7	14	14	7	14	14	14	Yes if line removed	10	Yes	10	14	Yes	7	Yes	Yes, probably		2	3	4
115	NP	Pediatrics only	Canada	Teaching hospital	11-15	11-20	Yes	No	7	No	7	14	7	7	14	14	7	7	14	14	21	21	21	14	Yes if line removed	14	No	14	21	No	7	Yes	Yes, probably	1	2	3
116	Fellow	Pediatrics only	Canada	Teaching hospital	6-10	>=21	Yes	No	10	Yes	10	14	14	14	10	10	10	14	14	14	14	14	14	14	Yes if line removed	10	Yes	14	14	Yes	7	Yes	Yes, probably	1		3		5		7
117	Critical care	Pediatrics only	Canada	Teaching hospital	6-10	11-20	Yes	No	7	No	7	14	7	7	7	7	7	7	14	14	14	14	14	14	Yes, regardless line removal	7	Yes	14	21	No	7	No	Yes, probably	1	2	3
118	Fellow	Pediatrics only	Canada	Teaching hospital	6-10	>=21	Yes	No	10	Yes	7	14	7	7	7	7	7	7	14	14	14	14	14	14	Yes, regardless line removal	7	Yes	7	10	Yes	7	Yes	Yes, probably	1	2	3	4	5
119	Fellow	Pediatrics only	Multi/Other	Teaching hospital	11-15	11-20	Not sure		7	Yes	7	14	14	7	7	7	7	14	21	14	14	14	14	21	Yes if line removed	7	Yes	14	14	Yes	7	Yes	Yes, probably	1	2	3	4
120	Critical care	Pediatrics only	Canada	Teaching hospital	>=21	11-20	Yes	No	10	No	10	14	14	10	7	10	10	10	21	14	10	14	14	14	Yes if line removed	14	No	14	21	No	14	No	No, unlikely	1		3		5	6
121	ID	Pediatrics only	Australia	Teaching hospital	>=21	>=21	Yes	Yes	14	Yes	7	7	7	7	7	7	7	14	7	7	7	7	7	14	Yes, regardless line removal	10	No	10	14	Yes	7	No	Yes, probably
122	ID	Both peds & adults	Australia	Teaching hospital	>=21	>=21	Yes	Yes	7	No	7	14	14	10	3	10	10	14	14	14	10	14	14	14	Yes, regardless line removal	10	Yes	14	28	Yes	10	Yes	yes, definitely	1	2	3	4	5
123	ID	Pediatrics only	Australia	Teaching hospital	16-20	>=21	Yes	Yes	10	Yes	7	10	7	10	5	10	10	10	7	10	7	10	10	10	Yes, regardless line removal	10	Yes	14	14	No	10	Yes	No, unlikely		2	3		5		7
124	Multi-specialty	Both peds & adults	Australia	Teaching hospital	11-15	>=21	Yes	Yes	7	Yes	7	7	7	7	3	7	7	7	14	10	7	10	10	14	Yes, regardless line removal	7	Yes	14	21	Yes	10	No	No, unlikely	1	2	3	4	5	6	7
125	ID	Pediatrics only	Australia	Teaching hospital	11-15	0-10	Yes	Yes	10	Yes
126	ID	Pediatrics only	Australia	Teaching hospital	11-15	>=21	No		7	Yes	7	10	14	7	5	7	7	7	14	7	7	7	7	7	Yes, regardless line removal	7	Yes	10	17	Yes	7	Yes	Yes, probably	1	2	3			6	7		9
127	ID	Pediatrics only	Australia	Teaching hospital	11-15	>=21	Yes	Yes	7	No	7	10	7	7	2	7	7	7	14	7	7	7	10	14	Yes, regardless line removal	7	Yes	7	14	Yes	7	Yes	Yes, probably	1	2			5
128	Fellow	Pediatrics only	Australia	Teaching hospital	0-5	>=21	Yes	No	10	No
129	ID	Pediatrics only	Australia	Teaching hospital	11-15	>=21	Yes	Yes	10	Yes
130	Pharmacist	Pediatrics only	Australia	Teaching hospital	11-15	>=21	Yes	Yes	7	No	7	14	7	7	7	7	7	7	14	14	14	14	14	14	Yes, regardless line removal	7	No	7	14	Yes	10	Yes	Yes, probably		2	3	4	5
131	Pharmacist	Adults only	New Zealand	Teaching hospital	0-5	>=21	Yes	Yes	7	Yes	7	14	14	7	5	7	7	14	28	10	14	10	10	28	Yes, regardless line removal	10	Yes	5	14	No	7	No	Yes, probably	1	2		4				8
132	ID	Pediatrics only	Australia	Teaching hospital	>=21	>=21	Yes	Yes	7	No	7	10	14	7	5	7	7	10	14	14	10	14	14	14	Yes, regardless line removal	14	Yes	10	14	Yes	10	Yes	Yes, probably	1	2	3	4	5	6
133	ID	Pediatrics only	Australia	Teaching hospital	>=21	>=21	Yes	Yes	10	Yes	5	7	7	14	2	14	14	14	14	14	5	14	14	14	Yes, regardless line removal	10	Yes	14	14	No	14	Yes	No, unlikely	1	2	3
134	ID	Pediatrics only	Australia	Teaching hospital	16-20	>=21	Yes	Yes	7	Yes	7	10	7	10	2	10	10	14	7	10	7	10	10	14	Yes, regardless line removal	10	Yes	14	21	No	10	Yes	Yes, probably		2	3	4	5		7
135	ID	Pediatrics only	New Zealand	Teaching hospital	16-20	>=21	Yes	Yes	10	Yes	7	10	12	12	5	12	12	12	14	14	7	14	14	14	Yes, regardless line removal	14	Yes	21	21	No	9	Yes	Yes, probably	1	2	3	4
136	ID	Pediatrics only	Australia	Teaching hospital	16-20	11-20	Yes	No	7	Yes	7	10	14	10	7	10	10	10	14	10	10	10	10	10	Yes, regardless line removal	10	Yes	10	14	Yes	7	Yes	Yes, probably	1
137	Pharmacist	Pediatrics only	Australia	Teaching hospital	16-20	>=21	Yes	Yes	7	No	7	10	14	14	10	10	14	14	14	14	10	14	14	14	Yes if line removed	7	No	14	14	Yes	14	Yes	No, unlikely	1	2	3	4	5	6	7		9
138	Fellow	Pediatrics only	New Zealand	Teaching hospital	6-10	>=21	Yes	No	10	Yes	5	14	7	14	5	14	7	14	21	21	21	21	21	21	Yes, regardless line removal	10	Yes	14	28	Yes	14	Yes	Yes, probably	1					6
139	ID	Pediatrics only	Australia	Teaching hospital	16-20	>=21	Yes	Yes	10	Yes	5	7	7	7	2	7	7	7	7	14	5	14	14	14	Yes only if line not removed	7	Yes	14	21	Yes	10	Yes	Yes, probably				4	5		7		9
